# Supplementary material for: Determinants of private health insurance uptake and its association with healthcare utilization in Gulf Cooperation Council countries: a systematic review
Source: Glob Health Action. 2026 Mar 25;19(1):2647528. doi: 10.1080/16549716.2026.2647528 (PMC13021022; doi:10.1080/16549716.2026.2647528)
Supplement: Supplementary_Table_S2_Data_extraction.xlsx [file ZGHA_A_2647528_SM3520.xlsx]

## Sheet: Sheet1
	Authors	Study citation	Study title	Place of the study	Study Objectives	Study Design	Data source	Data collection method	Study period	Sample Size	Study Participant	Study limitations	Other findings	Conclusion	Results
1	(Liu et al., 2020)	Liu, L., Gjebrea, O., Ali, F., & Atun, R. (2020). Determinants of healthcare utilisation by migrant workers in the State of Qatar. Health Policy, 124(8), 873-880. doi: 10.1016/j.healthpol.2020.04.011	Determinants of healthcare utilisation by migrant workers in the State of Qatar	Qatar	study aimed to understand the determinants of healthcare utilisation among migrant workers in Qatar focusing on outpatient and inpatient care	Cross-sectional	Secondary data based on Household Utilization and Expenditure Survey (HUES)	Seconday data	Data collected in 2014	20113	Households citizens and migrants and aged 18 years or older	The study had several limitations. First, the survey used different designs for expatriates (household interviews) and laborers (sampling from camps), excluding laborers' families. This could lead to confounding factors and bias in healthcare utilisation estimates. Second, important variables like distance to health facilities were omitted. Laborers in remote camps may use healthcare less due to …	Laborers had the lowest utilization of outpatient and inpatient care, and health insurance coverage had a protective effect on healthcare utilization, particularly for inpatient care. Also, Laborers had the lowest total healthcare expenditure	Improving health insurance coverage to migrant worker groups can promote higher utilisation of care, and thereby reduce health disparities of migrant workers to better protect their health and productivity.	In nationally representative sampling, migrant laborers had the lowest healthcare utilization, with only 7.32% accessing outpatient care (half the rate of expatriates and Qataris) and 2.25% accessing inpatient care. Health insurance coverage had a protective effect on healthcare utilization, particularly for inpatient care. Multivariate regression analysis showed that expatriates and laborers had…
2	(Alsubaie et al., 2016)	Alsubaie, A., Almohaimede, K., Aljadoa, A., Jarallah, O., Althnayan, Y., & Alturki, Y. (2016). Socioeconomic factors affecting patients′ utilization of primary care services at a Tertiary Teaching Hospital in Riyadh, Saudi Arabia. Journal Of Family And Community Medicine, 23(1), 6. doi: 10.4103/2230-8229.172223	Socioeconomic factors affecting patients′ utilization of primary care services at a Tertiary Teaching Hospital in Riyadh, Saudi Arabia	Saudi Arabia	To study the effect of the main socioeconomic factors affecting patients’ utilization of primary care services at a tertiary teaching hospital, Riyadh, Saudi Arabia	Cross sectional	Patients of primary care clinic of a tertiary teaching hospital in Riyadh city	self‑administered questionnaire Survey	January to February 2014	358	Patients attending PHC Clinic at a University Tertiary Care Teaching Hospital, Riyadh, KSA aged above 18 years	Since the initial focus was on patients above 18 years old, the study results cannot be generalized to embrace the entire population. the number of older people is high the accuracy of some questions could be affected by recall bias. Moreover, because of free access to the health system in the KSA inequities among the different socioeconomic classes are somewhat eroded, thus influencing certain f…	Age, marital status, family size, smoking habits, number of visits to private clinics and hospitals, gender, educational level, and monthly income showed no significant association with the utilization of primary care services. However, chronic health problems, self-health perception, and health insurance showed some levels of significance in influencing primary care utilization.	chronic health problems, self‑health‑perception, and health insurance are the most significant socioeconomic factors affecting the utilization of primary care services.	The main factors that best determine the utilization of primary health care clinic in a tertiary teaching hospital were the possession of a health insurance (P = 0.046, odds ratio [OR] = 8.333) (95%CI 1.037-66.667), and bad self‐health‐perception (P < 0.014, OR: 2.088). Chronic illness was also associated with higher utilization (OR= 2.003). Those who had health insurance tended to use primary ca…
3	(Al-Hanawi et al., 2020)	Al-Hanawi, M., Mwale, M., & Kamninga, T. (2020).The effects of health insurance on health-seeking behaviour: Evidence from the Kingdom of Saudi Arabia. Risk Management And Healthcare Policy, Volume 13, 595-607. https://doi.org/10.2147/rmhp.s257381	The effects of health insurance on health-seeking behaviour: Evidence from the Kingdom of Saudi Arabia	Saudi Arabia	To investigate whether health insurance nudges health-seeking behaviour using data from Saudi Arabia.	Cross sectional	Nationally representative secondary data, obtained from the Family Health Survey, conducted in 2018	secondary data of analysis	2018	8845	The study participants were individuals aged 15 and above from households across all 13 administrative regions of Saudi Arabia. The sample included both Saudi nationals and non-Saudi residents.	countries in the Arabian Gulf, including Saudi Arabia, have a unique type of financing where health expenditures are paid through natural resources. Therefore, results beyond the Arabian Gulf region should be used to verify the effects of insurance on health-seeking in different contexts. Lastly, this study’s focus limited to using robust methods to expound the relationship between insurance on h…	Health insurance leads to increased chances of going for medical check-up. Furthermore, people who purchase personal health insurance schemes are more likely to go for checks-ups, followed by individuals provided by the private sector and government sector. Finally, the study found that insurance positively nudges hypertension, diabetes, and cholesterol specific medical check-ups	Health insurance can be an effective tool in increasing health-seeking behavior, particularly by encouraging individuals to attend medical check-ups. The study found that health insurance significantly increases the likelihood of attending check-ups, especially for chronic conditions such as hypertension, cholesterol, and diabetes. Non-Saudi nationals, who lack access to free public healthcare, s…	The study revealed that health insurance significantly increases the probability of attending a medical check-up by approximately 17% in the overall sample. When disaggregated by nationality, the effect of health insurance on medical check-up attendance was 13% for Saudi nationals and 20% for non-Saudi nationals. This disparity is likely attributable to non-Saudis' limited access to free public h…
4	Al-Hanawi, Alsharqi, Almazrou, and Vaidya 2018	Al-Hanawi, M., Alsharqi, O., Almazrou, S., & Vaidya, K. (2017). Healthcare Finance in the Kingdom of Saudi Arabia: A Qualitative Study of Householders’ Attitudes. Applied Health Economics And Health Policy, 16(1), 55-64. doi: 10.1007/s40258-017-0353-7	Healthcare finance in the Kingdom of Saudi Arabia: a qualitative study of householders’ attitudes	Saudi Arabia	The aim of the study to exploring household views on public healthcare, assessing willingness to contribute to financing and exploring preferences for a national health insurance scheme.	Qualitative study design	The participants were heads of households in Jeddah, Saudi Arabia, selected from urban and suburban areas.	Semi-structured interviews	2014	36 participants	heads of households	The study was limited by sample size, hence the need for future research studies to use larger samples	The findings revealed dissatisfaction with the quality of services in the public healthcare sector. Besides, a majority of households were willing to contribute to a national insurance scheme provided that the quality of services was enhanced	improvement of quality is a major factor that can encourage Saudi nationals to finance the healthcare system	The evidence showed some dissatisfaction with the provision and quality of current public sector healthcare services, including the availability of appointments, waiting times and the availability of drugs. The households indicated a willingness to contribute to a national insurance scheme, conditional upon improvements in the quality of public sector healthcare services. The results also reveale…
5	Khaled, Shockley, and Abdul Rahim 2017	Khaled, S., Shockley, B., & Abdul Rahim, H. (2016). The effects of citizenship status on service utilization and general satisfaction with healthcare: a cross-cultural study. International Journal For Quality In Health Care. doi: 10.1093/intqhc/mzw131	The effects of citizenship status on service utilization and general satisfaction with healthcare: a cross-cultural study	Qatar	The study aimed to explore the role of citizenship status as a predictor of general satisfaction with healthcare services in Qatar, with a focus on the interaction between utilization, citizenship, and health insurance coverage.	cross-sectional study design	National survey	Survey through face-to-face interviews	fall of 2012	2750 participants	Qatar citizens and non citizens	Single male laborers were excluded from the analysis due to their unique healthcare access controlled by employers, which limits the generalizability of the findings.Also Citizenship status was used as a proxy for expectations, which may not fully capture the complexity of expectations.	the findings showed less satisfaction with the country's healthcare system among citizens as compared to noncitizens.	The study revealed significant differences in healthcare satisfaction between citizens and noncitizens, driven by unmet expectations among citizens. The findings highlight the importance of understanding expectations, particularly among non-users, as they may influence future help-seeking behaviors	Citizens were significantly less likely to be satisfied with Qatar's healthcare system than noncitizens (odds ratio (OR) = 0.30, P < 0.001). The association between private health insurance and overall satisfaction was not significantly different between citizens and noncitizens (P = 0.19). However, the association between utilization of healthcare services and overall satisfaction was moderated …
6	Alkhamis 2018	Alkhamis, A. (2018). The association between insured male expatriates’ knowledge of health insurance benefits and lack of access to health care in Saudi Arabia. BMC Public Health, 18(1). doi: 10.1186/s12889-018-5293-0	The association between insured male expatriates’ knowledge of health insurance benefits and lack of access to health care in Saudi Arabia	Saudi Arabia	the study's aim was to identify the link between expatriate's knowledge regarding the benefits of health insurance and lack of healthcare access	cross sectional design study	Insured expatriates in Riyadh	face-to-face surveys	March 2015-February 2016	3398 persons	insured male expats	Only adult males were surveyed, excluding women and children. The study also did not account for all potential confounding variables, and some variables may have indirect influences on access to health care.	The study found that 15% of participants lacked access to health care, with the majority being unskilled laborers with no formal education (17.5%), working for less than 3 years in Saudi Arabia (28.1%), and earning less than 4,500 Saudi Riyals monthly (16.5%). Nearly half of the participants reported fair or poor health status (49.5%). Low scores on perceived (55.2%) and validated (16.9%) knowled…	low perceived knowledge regarding health insurance was linked to limited access to healthcare	The study found that low perceived knowledge of health insurance benefits was significantly associated with a lack of access to health care (OR = 0.393, CI = 0.335–0.461). However, validated knowledge (e.g., understanding copayment details) was not significantly associated with lack of access after adjusting for other variables. Other significant predictors of lack of access included working in c…
7	Al-Hanawi, Mwale, and Qattan 2021	Al-Hanawi, M., Mwale, M., & Qattan, A. (2021). Health Insurance and Out-Of-Pocket Expenditure on Health and Medicine: Heterogeneities along Income. Frontiers In Pharmacology, 12. doi: 10.3389/fphar.2021.638035	Health insurance and out-of-pocket expenditure on health and medicine: heterogeneities along income	Saudi Arabia	The study aimed to investigate the heterogeneous association between health insurance and out-of-pocket (OOP) expenditure on health and medicine, particularly along different income levels. It sought to understand how health insurance affects OOP expenditure among individuals with access to free medical care compared to those without such access	Cross sectional	Saudi Family Health Survey (FHS)	This was collected through a field survey by the General Authority for Statistics which involved household visits across all 13 administrative regions in Saudi Arabia.	2018	8655 individuals	Individuals from the general population encompassing both citizens and expatriates	owing to the data being self-reported, recall bias was possible. Secondly, there was a significant amount of missing data concerning some health indicators that restricted the sample size	The study found that targeting medicine within health insurance packages could lead to greater reductions in out-of-pocket (OOP) expenditures compared to general health costs constraints. Also, the results revealed that health insurance minimizes out of pocket expenses on health by 2 percent and medicine by 2.4 percent.	insurance has varying impacts along the income spectrum. Stakeholders should remain aware of the likely welfare contribution effects of enhancing or downscaling insurance coverage	Health insurance reduces out-of-pocket (OOP) expenditure on health by 2.0% and on medicine by 2.4% for the general population. ​ However, as the income of the insured rises, OOP expenditure on health and medicine increases by 0.2%. The relationship between health insurance and OOP expenditure is influenced by income levels. ​ For Saudi citizens, insurance reduces OOP expenditure on health by 3.6%…
8	M, Suliman ED 2022	Malaviya, S., Bishai, D., Soni, M., & Suliman, E. (2022). Socioeconomic disparities in healthcare utilization under universal health coverage: evidence from Dubai household health survey. International Journal For Equity In Health, 21(1). doi: 10.1186/s12939-022-01691-8	Socioeconomic disparities in healthcare utilization under universal health coverage: evidence from Dubai household health survey.	UAE	To compares the effect of the Insurance System of Advancing Health in Dubai (ISAHD) on the utilization and out-of-pocket (OOP) expenditures for low and high socio-economic status sub-groups	cross sectional	Dubai Household Health Survey (DHHS) in 2014-2018	face-to-face surveys	2014-2018	9630	Residents of Dubai, stratified into four groups: 1) UAE Nationals, 2) Non-nationals in households, 3) Non-nationals in collective housing, and 4) Non-nationals in labor camps.	The data collected through the DHHS is self-reported and does not allow for the collection of OOP expenditure estimates for non-traditional medicines. Also, cultural and language barriers may affect data accuracy, especially for blue-collar workers	During and after the implementation of ISAHD, there was a substantial growth in the OOP expenditure per capita for nationals and non-nationals in households due to increased utilization. OOP spending did not rise for the lower-income non-National households.	Dubai has been successful in reducing the household share of OOP expenditures by shifting the financial burden to government and employers. Emiratis and expatriate households increased their health service utilization after ISAHD but blue-collar workers did not. Remaining non-financial barriers to care for Dubai's blue-collar workers must be identified and addressed.	Overall Dubai's health spending rose from 12.8 billion AED (3.4 billion US $) in 2014 to 16.8 billion AED (4.6 billion US $) in 2017. Concurrently, the OOP share in total health spending in Dubai fell from 25% in 2014 to 13% in 2017. From 2014 to 2018, there were increases in the utilization of inpatient, outpatient and discretionary services for all groups except non-nationals living in camps. I…
9	Binsaeed R 2022	Binsaeed, R., Aljuaid, M., Alswaiti, S., Alkharras, F., & Alonazi, W. (2022). The Shared Experience of Insured and Uninsured Patients: A Comparative Study. Journal Of Environmental And Public Health, 2022, 1-7. doi: 10.1155/2022/7712938	The Shared Experience of Insured and Uninsured Patients: A Comparative Study	Saudi Arabia	To identify and compare the differences between insured and uninsured patients in terms of their experience of quality of care in a tertiary hospital.	cross sectional	Attendnets of a tertiary care hospital	Online self-reported surveys	2021	350	Saudi and non Saudi Attendants	The study was conducted in only a tertiary hospital in Riyadh, which may limit the generalization of results	More efforts from managers were needed to be practiced to reduce the quality chasm among individuals.Also, Uninsured patients experienced longer waiting times	The insured individuals were found to be more attentive to the quality of care offered by the hospital than their counterparts. Efforts to close the gap in quality of care should include monitoring healthcare outcomes, adopting transparency standards, and facilitating procedures to minimize barriers among patients.	Significant differences were reported between the quality of care experienced by insured and uninsured subjects (M = 3.37, SD = 0.525, and M = 3.06, SD = 0.452, respectively, p=0.001). While insured group reported high quality of care, followed by fairness of care (r = 0.744 and r = 0.675, p ≤ 0.001, n = 175), uninsured subjects experienced less fairness with low quality of care.
10	Bawazir SA, et al 2013	Bawazir, S., Alkudsi, M., Al Humaidan, A., Al Jaser, M., & Sasich, L. (2013). Pharmaceutical policies used by private health insurance companies in Saudi Arabia. Saudi Pharmaceutical Journal, 21(3), 267-276. doi: 10.1016/j.jsps.2012.10.005	Pharmaceutical policies used by private health insurance companies in Saudi Arabia	Saudi Arabia	To assess the impact of health insurance policies provided by health insurance companies in KSA on access to medication and its use	cross sectional	Medical managers of 16 private health insurance companies accredited by the Council of Health Insurance (CHI) in Saudi Arabia	face-to-face surveys	2011	16 companies participated in the survey	Medical managers of health insurance companies.	Certain respondents did not provide complete data because of the confidentiality policies of their insurance companies	The survey also demonstrated that 10 insurance companies allowed refilling of medication but with certain limitations.	The findings revealed a substantial scope for improvement in terms of pharmaceutical policy standards and regulation in the health insurance companies in KSA. Additionally, the study highlighted such areas to augment the overall quality use of medication, over-prescribing and irrational use of medication. Further research, thus, is definitely needed.	Eight (50%) of the companies were concerned about the duration of treatment. While 10 (62.5%) did not offer additional coverage over the CCHI model policy, the other 6 (37.5%) reported that they could reconcile certain conditions.
11	Al-Hanawi, Mohammed Khaled, and Gowokani Chijere Chirwa, 2021	Al-Hanawi, Mohammed Khaled, and Gowokani Chijere Chirwa. "Economic Analysis of Inequality in Preventive Health Check-Ups Uptake in Saudi Arabia." Frontiers in Public Health 9 (2021)	Economic Analysis of Inequality in Preventive Health Check-Ups Uptake in Saudi Arabia	Saudi Arabia	to examine the socioeconomic inequalities in undertaking preventive health check-ups in Saudi Arabia, using a national survey with a sample of 11,528 respondents.	cross sectional	Saudi Family Health Survey (FHS) conducted in 2018 by the General Authority for Statistics (GaStat) in Saudi Arabia	secondary analysis of data	2018	11528	General population	results must be interpreted as indicating associations and not causality. Secondly, the results may also suffer from the problem of recall bias by some individuals regarding health check-ups.	These results suggest that the government of Saudi Arabia should develop intervention programs and strategies that promote the uptake of health check-ups among the vulnerable group to reduce inequalities.	The results reveal that being older adults, more educated, insured, and married increase the probability of undertaking preventive health check-ups. Regarding socioeconomic inequalities, preventive health check-ups uptake was concentrated among the wealthier (concentration index: 0.0831; P < 0.001). However, some differences were observed in terms of socioeconomic inequality across the regions. D…	The results reveal that being older adults, more educated, insured, and married increase the probability of undertaking preventive health check-ups. Insurance increase check up by almost twice the uninsured OR=2.29, 95%CI:2.02-2,69). Regarding socioeconomic inequalities, preventive health check-ups uptake was concentrated among the wealthier (concentration index: 0.0831; P < 0.001). However, some…
12	Al-Mohamadi, Ameen, et al(2014)	Al-Mohamadi, A., Al-Harbi, A., Manshi, A., & Rakkah, M. (2014). Medications prescribing pattern toward insured patients. Saudi Pharmaceutical Journal, 22(1), 27-31. doi: 10.1016/j.jsps.2013.01.002	Medications prescribing pattern toward insured patients	Saudi Arabia	to investigate the prescribing behavior of physicians to those groups of patients in the private setting.	Prospective study design	Record based from three large private hospitals in Saudi arabia	Purposive collection of prescriptions	October 2011 to January 2012	363	Prescriptions for insured and uninsured patients	The study was conducted in private hospitals, that can not be generalized for all health facilities.	Personal attitude of physicians toward insurance status of the patients could affect the pattern of precribing medicines.	Analysis of differences showed that, patients who were insured have a higher number of prescribed medications (p 0.001), and a higher total price of prescription than those who were paying cash only (p 0.001).	Three thousand sixty six patients’ prescriptions were included in this study, 34.7% of them were females. 273 patients (75.2%) were insured while 90 were not. 24.8% were patients who paid cash. Majority (57.6%) of the patients were with diabetes plus hypertension and other co-morbidity. 20.7% of patients were taking three medications or less, while 67.8% were taking 4–10 and 11.6% were taking mor…
13	Ahmed, Anwar E., et al.(2018)	Ahmed, A., AlBuraikan, D., Almazroa, H., Alrajhi, M., ALMuqbil, B., & Albaijan, M. et al. (2018). Seventy-two-hour emergency department revisits among adults with chronic diseases: a Saudi Arabian study. Therapeutics And Clinical Risk Management, Volume 14, 1423-1428. doi: 10.2147/tcrm.s168763	Seventy-two-hour emergency department revisits among adults with chronic diseases: a Saudi Arabian study	Saudi Arabia	To estimates the rate of 72-hour ED revisits and identifies its reasons and predictive factors among adults with chronic diseases.	Retrospective study	Electronic data records BESTCare	Record based	September 13, 2015 and July 29, 2017	24206	We included all adults of age above18 years with at least one chronic disease who were discharged which records of attendants to ER in King Abdulaziz Medical City	The main limitation of the study is lack of several confounding factors such as patient-related reasons for ED visits and the mode of arrival to the ED.	N/A	The adjusted relative rate (aRR) of 72-hour ED revisits was higher in adults with chronic diseases and aged ≥60 years (aRR=1.360, 95% CI: 1.41–1.83; P=0.001), patients of female gender (aRR=1.24, 95% CI: 1.09–1.41; P=0.001), patients with health insurance coverage (aRR=4.23, 95% CI: 2.60–6.90;	A sample of 24,206 ED discharges for 19,697 adults with at least one chronic disease was included in the analysis. The rate of 72-hour revisits in this study population was high: 3,144/24,206 (13%) had the first revisit and 319/3,144 (10.1%) had the second ED revisit within 72 hours. Diseases of the circulatory (19%) and genitourinary (15.8%) systems were the major reasons for the first ED revisi…
14	Alrabiah, Ziyad, et al.(2020)	Alrabiah, Ziyad, et al. "Adherence to prophylactic dual antiplatelet therapy in patients with acute coronary syndrome–A study conducted at a Saudi university hospital." Saudi Pharmaceutical Journal 28.3 (2020): 369-373.‏	Adherence to prophylactic dual antiplatelet therapy in patients with acute coronary syndrome – A study conducted at a Saudi university hospital	Saudi Arabia	to evaluate patients’ self-reported adherence to dual antiplatelet therapy (DAPT) and determine the factors associated with premature discontinuation of DAPT	cross sectional	Adult outpatients who visited the outpatient department of King Khalid University Hospital, Cardiac Center in Riyadh, Saudi Arabia	Interview	Three months (May to July 2016)	192	Adults (≥18 years) diagnosed with ACS, STEMI, or NSTEMI within the previous 12 months and whose hospital discharge documents were available	Not mantion	N/A	Among sociodemographic characteristics, only health insurance and income were significantly associated with the medication adherence score (p < 0.05).	A total of 192 patients participated in the study. The majority of the participants were male (82.1%), and the mean age was 55.66 ± 10.80 years. More than 84% (84.4%) of the patients reported that they were “confident” in taking several medications each day. The minimum and maximum SEAMS scores were 22 and 39, respectively, with the mean score being 30.8 ± 3.5. Almost all patients had moderate sc…
15	Radwan, Hadia, et al.(2020)	Radwan, Hadia, et al. "Complementary and alternative medicine use among patients with type 2 diabetes living in the United Arab Emirates." BMC complementary medicine and therapies 20.1 (2020): 1-12.‏	Complementary and alternative medicine use among patients with type 2 diabetes living in the United Arab Emirates	UAE	to examine the prevalence, types, and correlates of CAM use among T2DM patients in the UAE.	cross sectional	Two governmental hospitals in Dubai	Interview	2020	244	Patients with T2DM	Patients might have experienced the social desirability bias and it is possible that their answers are altered to satisfy their health care providers.	N/A	The logistic regression results showed that CAM use was significantly associated with age, sex, education, employment, and having health insurance.	Two hundred forty-four T2DM patients completed the questionnaire (response rate: 80%). A total of 39.3% of participants were CAM users since diagnosis. After adjustment; the logistic regression results showed that CAM use was significantly associated with age, sex, education, employment, and having health insurance. The most commonly used type of CAM by participants were folk foods and herbs foll…
16	Allaham, Kholoud K., et al.(2022)	Allaham, Kholoud K., et al. "Medication Adherence Among Patients with Multimorbidity in the United Arab Emirates." Patient preference and adherence 16 (2022): 1187.‏	Medication Adherence Among Patients with Multimorbidity in the United Arab Emirates	UAE	to assess the prevalence of medication adherence and associated factors among patients with multimorbidity.	cross sectional	two tertiary referral hospitals in the United Arab Emirates	Interview	February 2021 – September 2021	630	patients with multimorbidity attending outpatient clinics	in self-reported surveys, patients may overestimate their adherence to medications due to social desirability bias and Limited generalizability: The study sample from two Dubai hospitals may not represent the UAE; broader multi-regional research is needed.	N/A	Patients aged 36–65 with health insurance coverage had higher medication adherence than groups on the other end.	From a total of 630 participants included in this study, the estimated prevalence of high medication adherence is 78.57% (±1.63478) with a 95% confidence interval (CI) [75.19, 81.61]. The odds of high medication adherence increased with age. The odds of high medication adherence for patients aged 66 years and older than those aged 19–35 years is adjusted odds ratio (AOR) = 3.880, with a 95% CI [1…
17	(Alharbi, 2021)	Alharbi, N. (2021). Determinants of willingness to pay for employment-based health insurance among governmental school workers in Saudi Arabia. Inquiry: The Journal of Health Care Organization, Provision, and Financing, 58, 004695802110607. https://doi.org/10.1177/00469580211060790	Determinants of willingness to pay for employment-based health insurance among governmental school workers in Saudi Arabia	Saudi Arabia	To explore the determinants of willingness to participate and pay for health insurance among public school workers	Cross sectional	Public school workers in Riyadh	Electronic structured questionnaire	20 September to October 8, 2020	622	Public schools' Saudi workers	The topic studied was a proposed health insurance scheme, and not one in operation, this was a stated preference survey, not an observed one. Second, a convenience sample was used which could have created a bias in selection which might affect the general applicability of the findings. Third, since all the results presented in this study are based on the contingent valuation method, and the resea…	Identifying and understanding the key influencing factors associated with willingness to participate would help in moving towards implementing an employment-based health insurance system in the KSA.	Factors such as gender, level of education, monthly salary and health status were significantly associated with willingness of school workers to participate and/or pay for health insurance. The data can be used to estimate an acceptable premium for planned employment-based health insurance.	Bivariate analysis and regression analysis revealed that being a males, with high education level, higher monthly income and having chronic diseases are significant predictors of willingness to pay (WTP) in insurance.
18	(Al-Hanawi, 2021)	Al-Hanawi, M. (2021). Decomposition of inequalities in out-of-pocket health expenditure burden in Saudi Arabia. Social Science &Amp; Medicine, 286, 114322. doi: 10.1016/j.socscimed.2021.114322	Decomposition of inequalities in out-of-pocket health expenditure burden in Saudi Arabia	Saudi Arabia	To investigate and decompose factors that are associated with inequalities in relative out-of-pocket health expenditure, estimated as the percentage of income spent on healthcare, in Saudi Arabia.	National cross-sectional survey	Representative of residents from all administrative regions of KSA	National field health survey	2018	10785	Residents drawn from all administrative regions of kingdom of Saudi Arabia and above 18 years	The study was tied to the 2018 Family health survey, thus prone to bias	While the contribution of various socioeconomic factors to inequality in relative out-of-pocket health expenditure is heterogeneously distributed between the rich and the poor, out-of-pocket health expenditure generally	Decomposition analysis of inequalities in OOP health expenditure as a percentage of income provides valuable information that could be useful for health policymakers.	Factors that contribute in inequality of out of pocket expenditue on health included age, levels of education, gender, having health insurance coverage, and suffering from chronic illnesses.
19	(Al-Hanawi et al., 2018)	Al-Hanawi, M., Vaidya, K., Alsharqi, O., & Onwujekwe, O. (2018). Investigating the Willingness to Pay for a Contributory National Health Insurance Scheme in Saudi Arabia: A Cross-sectional Stated Preference Approach. Applied Health Economics And Health Policy, 16(2), 259-271. doi: 10.1007/s40258-017-0366-2	Investigating the willingness to pay for a contributory national health insurance scheme in Saudi Arabia: A cross-sectional stated preference approach	Saudi Arabia	To investigate the feasibility and acceptability of healthcare financing reform by examining households’ willingness to pay (WTP) for a contributory national health insurance scheme	Contingent valuation method survey	heads of household in Jeddah province	interviewer-administered questionnaire survey	5-month period (October 2014–February 2015)	1187	heads of household in Jeddah province	hypothetical scenario presented to participants can be perceived by different respondents differently, depending on respondents’ past experience of health service utilization from the existing system. This variation in understating about the services of the scheme might influence the willingness to pay estimate. The study sample was selected from Jeddah city and its surrounding areas. This might …	Household size, satisfaction with the quality of public healthcare services, perceptions about financing healthcare, education and income were the main determinants of willingness to pay	This study contributes to knowledge on the healthcare financing debate in the KSA and demonstrates evidence of the validity of the CV method to elicit public preferences for financing healthcare services, particularly in the KSA context, where the public does not currently pay or contribute.	Over two-thirds (69.6%) indicated that they were willing to participate in and pay for a contributory national health insurance scheme. The mean WTP was 50 Saudi Riyal (US$13.33) per household member per month.
20	Alharbi 2022	Alharbi, A. (2022). Willingness to pay for a National Health Insurance (NHI) in Saudi Arabia: a cross-sectional study. BMC Public Health, 22(1). doi: 10.1186/s12889-022-13353-z	Willingness to pay for a National Health Insurance (NHI) in Saudi Arabia: a cross-sectional study.	Saudi Arabia	This study was meant to establish the willingness of people to pay for a National Health Insurance system. Besides, it sought to understand the factors impacting people's willingness or willingness to pay National Health Insurance	cross-sectional study design	The data were collected from 475 participants using an online survey via Google forms	online survey	March 2021 and April 2021	475 participants	The study population consisted of all Saudi Individuals aged 18 years or older in Saudi Arabia	the limtation of the contigent value technique is founded on whether it effectively assesses people's willingness to pay for commodities that are not typically traded in the market place. Specifically	the number of persons willing to pay for National Health Insurance was lower than that of those not willing to pay	based on the findings, the researchers concluded that poicy makes could shape decisions and also expect issues that may come up owing to the implementation of NHI	The number of individuals who was willing to pay for NHI was higher than those who were not willing to pay (62.9, 95% CI = 58.4-67.3%) vs (37.1, 95% CI = 32.7-41.6%). A binomial test found this difference was statistically significant (p < 0.001). There was a significant association between the likelihood of paying for NHI and type of usual healthcare provider (OR = 3.129, 95% CI = 1.943-5.039, p…
21	Al Mustanyir, Turner, and Mulcahy 2022	Al Mustanyir, S., Turner, B. and Mulcahy, M., 2022. The population of Saudi Arabia's willingness to pay for improved level of access to healthcare services: A contingent valuation study. Health science reports, 5(3), pp. 1-10.	The population of Saudi Arabia's willingness to pay for improved level of access to healthcare services: A contingent valuation study	Saudi Arabia	this study sought to establish the willingness of Saudi Arabia to pay for healthcare services currently offered for free by the Ministry of Health	Contingent valuation method survey	N/A	interviews	May to June 2018	600 persons	aged 18 years or older in Saudi Arabia	the sample was selected from one region, which makes it difficult to generalize the findings	the findings showed that a majority of persons were willing to pay. Besides, the willingness to pay was based on various factors such as gender, employment status, gender, marital status, and having a chronic ailment.	the findings revealed the need for policy makers to minimize the burden of the ministry's budget, which in turn can improve access to healthcare services.	The empirical analyses showed that the majority of the sample were willing to pay and found nine factors influenced people's willingness to pay—age, gender, education, employment status, nationality, marital status, current eligibility for healthcare services, possession of private health insurance, and having a chronic disease.
22	Alshamsan, Leslie, Majeed, & Kruk 2017	Alshamsan R, Leslie H, Majeed A, Kruk M. Financial hardship on the path to Universal Health Coverage in the Gulf States. Health Policy. 2017 Mar;121(3):315-320. doi: 10.1016/j.healthpol.2016.12.012. Epub 2017 Jan 7. PMID: 28089280.	Financial hardship on the path to Universal Health Coverage in the Gulf States	Gulf nations	to investigate the hardship encountered by persons from four high-income nations in the Gulf Cooperation Council (GCC)	data analysis	global Findex study	survey	2014	3998	persons above the age of 15	the study excluded any person who did not speak Arabic or English.secondly, the measure of financial hardship was restricted and Thirdly Two of the GCC countries, Qatar and Oman, were not included in the study	the findings revealed that persons from deprived backgrounds were highly likely to borrow money for medical purposes. Besides, they were expected to fail in acquiring emergency funds	All GCC nations should embrace a financing model that meets the health needs of poor persons	Found up to 11% of respondents borrowed money for medical purposes, double of that reported in other high-income countries. In contrast to affluent respondents, we found that respondents from deprived background were more likely to borrow money for medical purposes (adjusted odds ratio: 1.81, P<0.001) and expected to fail in obtaining emergency funds (adjusted odds ratio: 4.03, P<0.001)
23	Al-Hanawi, Alsharqi, & Vaidya, 2020	Al-Hanawi, M., Alsharqi, O., & Vaidya, K. (2020). Willingness to pay for improved public health care services in Saudi Arabia: a contingent valuation study among heads of Saudi households. Health Economics, Policy And Law, 15(1), 72-93. doi: 10.1017/s1744133118000191	Willingness to pay for improved public health care services in Saudi Arabia: a contingent valuation study among heads of Saudi households	Saudi Arabia	to establish the willingness of Saudi natives to pay for improvements to the nation's public healthcare system	Contingent valuation method survey	primary data collected through a pre-tested interviewer-administered questionnaire	questionnaires	October 2014-February 2015	1187	heads of households	a major limitation of the study was time and budget constraints that made it hard to collect data from several areas. As such, generalizing the results to the entire nation was difficult	it was established that a majority of participants were willing to pay for quality improvements	the findings could be used by policymakers to aid with priority setting and also fund allocation	Public health care services in Saudi Arabia are characterised by an overload, overuse, and shortage of medical personnel, which can result in dissatisfaction with the quality of the current public health care services. This study uses a contingent valuation method to investigate the willingness of Saudi people to pay for improvements to the quality of public health care services. This study also …
24	Alkhamis, Cosgrove, Mohamed, and Hassan, 2017	Alkhamis, A., Cosgrove, P., Mohamed, G., & Hassan, A. (2017). The personal and workplace characteristics of uninsured expatriate males in Saudi Arabia. BMC Health Services Research, 17(1). doi: 10.1186/s12913-017-1985-x	The personal and workplace characteristics of uninsured expatriate males in Saudi Arabia.	Saudi Arabia	to establish the characteristics of uninsured expatriates on the basis of personal and workplace characteristics	cross sectional design	Ministry of Labour database	survey	from 22 May to 6 December 2010	4575 persons	male expatriate workers	the study was made up of male expatriates in the private sector	the findings showed that 30 percent of respondents were either not insured or not yet enrolled in an insurance scheme. Besides, workplace and personal characteristics were significant factors impacting health insurance status	various factors impact access to healthcare, including workplace and employee characteristics and the development and level of the nation's insurance industry	30% were either uninsured or not yet enrolled in a health insurance scheme, 79.4% of these uninsured expatriates did not have valid reasons for being uninsured, with Iqama renewal accounting for 20.6% of the uninsured. The study found both personal and workplace characteristics were important factors influencing health insurance status. Compared with single expatriates, married expatriates (accom…
25	Almalki, Ziyad S., et al (2022)	Almalki, Z., Alahmari, A., Alqahtani, N., Alzarea, A., Alshehri, A., & Alruwaybiah, A. et al. (2022). Households’ Direct Economic Burden Associated with Chronic Non-Communicable Diseases in Saudi Arabia. International Journal Of Environmental Research And Public Health, 19(15), 9736. doi: 10.3390/ijerph19159736	Households’ Direct Economic Burden Associated with Chronic Non-Communicable Diseases in Saudi Arabia	Saudi Arabia	To investigate the extent of out-of-pocket (OOP) spending among individuals diagnosed with chronic NCDs among household members in Riyadh, Saudi Arabia.	cross sectional	Household survey	face-to-face surveys	January 2021 to June 2021	1255	General population	The design may be affected by recall bias and reporting bias and is not verified by other sources.	It was found that the out of pocket (OOP) expenditure on chronic diseases was significantly higher among insured patients than the uninsured, that was partially explained by the notion that individuals often choose to purchase insurance based on their risk, and their expectations to need frequent heath services, additionally, the insured patients have improved access to health services	The burden of OOP spending for chronic NCD households remains high, with some disparities. The research offers important information for decision making to lower OOP cost among NCD households.	A total of 39.6% of the households studied had at least one member with a chronic NCD. Diabetes patients spent an average of SAR 932 (USD 248), hypertension patients SAR 606 (USD 162), and hypothyroid patients SAR 402 (USD 107). It was shown that households with older and more educated members had greater OOP spending. Households with an employed head of household, more family members, higher SES…
26	(Almalki, Alahmari, Alshehri, et al. 2022)	Almalki, Ziyad S., Abdullah K. Alahmari, Ahmed M. Alshehri, Abdulaziz Altowaijri, Mohammed Alluhidan, Nehad Ahmed, Abdulhakim S. AlAbdulsalam, Khalid H. Alsaiari, Meshari A. Alrashidi, Abdulrahman G. Alghusn, Ali S. Alqahtani, Abdulaziz I. Alzarea, Mona A. Alanazi, and Abdulhadi M. Alqahtani. 2022. "Investigating Households' out-of-Pocket Healthcare Expenditures Based on Number of Chronic Conditi…	Investigating Households' out-of-Pocket Healthcare Expenditures Based on Number of Chronic Conditions in Riyadh, Saudi Arabia: A Cross-Sectional Study Using Quantile Regression Approach	Saudi Arabia	To investigate the level and associated factors, focusing on the number of individuals with chronic conditions, of out-of-pocket healthcare expenditures (OOPHE)	cross sectional	Household survey	face-to-face surveys	2022	1176	General population	The design may be affected by recall bias and reporting bias and is not verified by other sources.	It was found that the out of pocket (OOP) expenditure on chronic diseases was significantly higher among insured patients with increased number of chronic diseases	The burden of OOPHE on households with chronic conditions remains heavy, and some disparities still exist. The number of individuals with chronic conditions in a household plays a substantial and prominent role in increasing the risk of incurring OOPHE	The average household OOPHE among all the surveyed households (n=1176) was SAR1775.30. For households affected by one chronic condition, OOPHE was SAR1806, and for households affected by more than one chronic condition, OOPHE was SAR2704. If the head of the household was older, better educated and employed, they were more vulnerable to a higher OOPHE (p<0.0001). At the household level, the increa…
