# Supplementary material for: Determinants of private health insurance uptake and its association with healthcare utilization in Gulf Cooperation Council countries: a systematic review
Source: Glob Health Action. 2026 Mar 25;19(1):2647528. doi: 10.1080/16549716.2026.2647528 (PMC13021022; doi:10.1080/16549716.2026.2647528)
Supplement: Supplementary_Table_S3_Quality assessment_qualitative_studies.xlsx [file ZGHA_A_2647528_SM3519.xlsx]

## Sheet: Sheet1
	QUALITATIVE RESEARCH
				(A) Screening Questions					(B) Detailed questions
				Question 1		Question 2			Question 3		Question 4		Question 5		Question 6		Question 7		Question 8		Question 9		Question 10
		NAME ARTICLE	LINK ARTICLE	Was there a clear statement of the aims of the research?		Is a qualitative methodology appropriate?		IS WORTH TO CONTINUING?	Was the research design appropriate to address the aims of the research?		Was the recruitment strategy appropriate to the aims of the research?		Was the data collected in a way that addressed the research issue?		Has the relationship between researcher and participants been adequately considered?		Have ethical issues been taken into consideration?		Was the data analysis sufficiently rigorous?		Is there a clear statement of findings?		How valuable is the research?
				Score	Description	Score	Description		Score	Description	Score	Description	Score	Description	Score	Description	Score	Description	Score	Description	Score	Description	Score	Description	TOTAL SCORE
	1	Healthcare Finance in the Kingdom of Saudi Arabia: A Qualitative Study of Householders’ Attitudes.	https://pubmed.ncbi.nlm.nih.gov/28933057/	2	Yes	1	Can't tell	YES	2	Yes	2	Yes	1	Can't tell	2	Yes	2	Yes	2	Yes	2	Yes	2	Yes	18
