# Supplementary material for: Determinants of private health insurance uptake and its association with healthcare utilization in Gulf Cooperation Council countries: a systematic review
Source: Glob Health Action. 2026 Mar 25;19(1):2647528. doi: 10.1080/16549716.2026.2647528 (PMC13021022; doi:10.1080/16549716.2026.2647528)
Supplement: Supplementary_Table_S4_Quality assessment_quantitative studies.xlsx [file ZGHA_A_2647528_SM3518.xlsx]

## Sheet: Sheet1
			Question 1		Question 2			Question 3		Question 4		Question 5		Question 6		Question 7		Question 8		Question 9		Question 10		Question 11
	NAME ARTICLE	LINK ARTICLE	Did the study address a clearly focused issue?		Did the authors use an appropriate method to answer their question?		IS WORTH TO CONTINUING?	Were the subjects recruited in an acceptable way?		Were the measures accurately measured to reduce bias?		Were the data collected in a way that addressed the research issue?		Did the study have enough participants to minimise the play of chance?		How are the results presented and what is the main result?		Was the data analysis sufficiently rigorous?		Is there a clear statement of findings?		Can the results be applied to the local population?		How valuable is the research?
			Score	Description	Score	Description		Score	Description	Score	Description	Score	Description	Score	Description	Score	Description	Score	Description	Score	Description	Score	Description	Score	Description	TOTAL SCORE
1	Determinants of healthcare utilization by migrant workers in the State of Qatar	https://pubmed.ncbi.nlm.nih.gov/32532567/	2	Yes	2	Yes	YES	2	Yes	2	Yes	2	Yes	2	Yes	2	Yes	1	Can't tell	2	Yes	2	Yes	2	Yes	21
2	Socioeconomic factors affecting patients′ utilization of primary care services at a Tertiary Teaching Hospital in Riyadh, Saudi Arabia	https://pubmed.ncbi.nlm.nih.gov/26929723/	2	Yes	2	Yes	YES	2	Yes	2	Yes	1	Can't tell	1	Can't tell	1	Can't tell	0	No	0	No	1	Can't tell	1	Can't tell	13
3	The effects of health insurance on health-seeking behavior: Evidence from the Kingdom of Saudi Arabia	https://pubmed.ncbi.nlm.nih.gov/32607027/	2	Yes	2	Yes	YES	2	Yes	2	Yes	2	Yes	2	Yes	2	Yes	1	Can't tell	2	Yes	2	Yes	2	Yes	21
4	The effects of citizenship status on service utilization and general satisfaction with healthcare: a cross-cultural study	https://pubmed.ncbi.nlm.nih.gov/27836997/	2	Yes	2	Yes	YES	2	Yes	2	Yes	2	Yes	2	Yes	2	Yes	2	Yes	2	Yes	2	Yes	1	Can't tell	21
5	The association between insured male expatriates’ knowledge of health insurance benefits and lack of access to health care in Saudi Arabia	https://pubmed.ncbi.nlm.nih.gov/29544485/	2	Yes	2	Yes	YES	2	Yes	2	Yes	2	Yes	1	Can't tell	2	Yes	2	Yes	2	Yes	1	Can't tell	2	Yes	20
6	Health insurance and out-of-pocket expenditure on health and medicine: heterogeneities along income	https://pubmed.ncbi.nlm.nih.gov/33995042/	2	Yes	2	Yes	YES	2	Yes	2	Yes	2	Yes	2	Yes	2	Yes	2	Yes	1	Can't tell	2	Yes	2	Yes	21
7	Socioeconomic disparities in healthcare utilization under universal health coverage: evidence from Dubai household health survey.	https://pubmed.ncbi.nlm.nih.gov/35752790/	2	Yes	2	Yes	YES	2	Yes	2	Yes	2	Yes	1	Can't tell	2	Yes	1	Can't tell	1	Can't tell	2	Yes	2	Yes	19
8	The Shared Experience of Insured and Uninsured Patients: A Comparative Study	https://pubmed.ncbi.nlm.nih.gov/35685864/	2	Yes	1	Can't tell	YES	2	Yes	2	Yes	1	Can't tell	1	Can't tell	2	Yes	1	Can't tell	1	Can't tell	1	Can't tell	1	Can't tell	15
9	Pharmaceutical policies used by private health insurance companies in Saudi Arabia.	https://pubmed.ncbi.nlm.nih.gov/23960843/	2	Yes	1	Can't tell	YES	2	Yes	2	Yes	1	Can't tell	1	Can't tell	2	Yes	1	Can't tell	1	Can't tell	1	Can't tell	2	Yes	16
10	Economic Analysis of Inequality in Preventive Health Check-Ups Uptake in Saudi Arabia	https://pubmed.ncbi.nlm.nih.gov/34604166/	2	Yes	2	Yes	YES	2	Yes	2	Yes	2	Yes	2	Yes	2	Yes	2	Yes	2	Yes	2	Yes	2	Yes	22
11	Medications prescribing pattern toward insured patients	https://pubmed.ncbi.nlm.nih.gov/24493970/	2	Yes	2	Yes	YES	2	Yes	2	Yes	1	Can't tell	1	Can't tell	2	Yes	1	Can't tell	1	Can't tell	2	Yes	2	Yes	18
12	Seventy-two-hour emergency department revisits among adults with chronic diseases: a Saudi Arabian study.	https://pubmed.ncbi.nlm.nih.gov/30147326/	2	Yes	2	Yes	YES	2	Yes	2	Yes	1	Can't tell	1	Can't tell	2	Yes	2	Yes	2	Yes	2	Yes	2	Yes	20
13	Adherence to prophylactic dual antiplatelet therapy in patients with acute coronary syndrome–A study conducted at a Saudi university hospital	https://pubmed.ncbi.nlm.nih.gov/32194339/	2	Yes	2	Yes	YES	2	Yes	2	Yes	2	Yes	1	Can't tell	2	Yes	2	Yes	2	Yes	2	Yes	1	Can't tell	20
14	Complementary and alternative medicine use among patients with type 2 diabetes living in the United Arab Emirates	https://pubmed.ncbi.nlm.nih.gov/32650773/	2	Yes	2	Yes	YES	2	Yes	2	Yes	2	Yes	2	Yes	2	Yes	2	Yes	2	Yes	2	Yes	1	Can't tell	21
15	Medication Adherence Among Patients with Multimorbidity in the United Arab Emirates	https://pubmed.ncbi.nlm.nih.gov/35572810/	2	Yes	1	Can't tell	YES	2	Yes	2	Yes	2	Yes	2	Yes	2	Yes	2	Yes	1	Can't tell	2	Yes	1	Can't tell	19
16	Determinants of willingness to pay for employment-based health insurance among governmental school workers in Saudi Arabia.	https://pubmed.ncbi.nlm.nih.gov/34798799/	2	Yes	1	Can't tell	YES	2	Yes	2	Yes	2	Yes	2	Yes	2	Yes	1	Can't tell	1	Can't tell	1	Can't tell	1	Can't tell	17
17	Decomposition of inequalities in out-of-pocket health expenditure burden in Saudi Arabia.	https://pubmed.ncbi.nlm.nih.gov/34454127/	2	Yes	2	Yes	YES	2	Yes	2	Yes	1	Can't tell	2	Yes	2	Yes	2	Yes	1	Can't tell	2	Yes	2	Yes	20
18	Investigating the Willingness to Pay for a Contributory National Health Insurance Scheme in Saudi Arabia	https://pubmed.ncbi.nlm.nih.gov/29307076/	2	Yes	2	Yes	YES	2	Yes	2	Yes	2	Yes	2	Yes	2	Yes	1	Can't tell	1	Can't tell	2	Yes	2	Yes	20
19	Willingness to pay for a National Health Insurance (NHI) in Saudi Arabia: a cross-sectional study.	https://pubmed.ncbi.nlm.nih.gov/35549695/	2	Yes	1	Can't tell	YES	2	Yes	2	Yes	2	Yes	2	Yes	2	Yes	1	Can't tell	1	Can't tell	1	Can't tell	1	Can't tell	17
20	The population of Saudi Arabia's willingness to pay for improved level of access to healthcare services: A contingent valuation study	https://pubmed.ncbi.nlm.nih.gov/35509406/	2	Yes	1	Can't tell	YES	2	Yes	2	Yes	2	Yes	2	Yes	2	Yes	2	Yes	1	Can't tell	1	Can't tell	1	Can't tell	18
21	Financial Hardship on the Path to Universal Health Coverage in the Gulf States	https://pubmed.ncbi.nlm.nih.gov/28089280/	2	Yes	2	Yes	YES	2	Yes	2	Yes	1	Can't tell	1	Can't tell	2	Yes	2	Yes	2	Yes	1	Can't tell	0	No	17
22	Willingness to pay for improved public health care services in Saudi Arabia: a contingent valuation study among heads of Saudi households	https://pubmed.ncbi.nlm.nih.gov/29862936/	2	Yes	2	Yes	YES	2	Yes	2	Yes	2	Yes	2	Yes	2	Yes	2	Yes	2	Yes	2	Yes	1	Can't tell	21
23	The personal and workplace characteristics of uninsured expatriate males in Saudi Arabia.	https://pubmed.ncbi.nlm.nih.gov/28103858/	2	Yes	2	Yes	YES	2	Yes	2	Yes	2	Yes	2	Yes	2	Yes	2	Yes	2	Yes	2	Yes	1	Can't tell	21
24	Households’ Direct Economic Burden Associated with Chronic Non-Communicable Diseases in Saudi Arabia.	https://pubmed.ncbi.nlm.nih.gov/35955092/	2	Yes	2	Yes	YES	2	Yes	2	Yes	2	Yes	2	Yes	2	Yes	2	Yes	2	Yes	1	Can't tell	2	Yes	21
25	Investigating Households' out-of-Pocket Healthcare Expenditures Based on Number of Chronic Conditions in Riyadh, Saudi Arabia: A Cross-Sectional Study Using Quantile Regression Approach	https://pubmed.ncbi.nlm.nih.gov/36171033/	2	Yes	2	Yes	YES	2	Yes	2	Yes	2	Yes	2	Yes	2	Yes	2	Yes	2	Yes	1	Can't tell	2	Yes	21
